# Supplementary material for: Basement Membrane–Related Genes C1QTNF3, PTGER2, CAMK2N1, PRSS36, and B3GNT7: Novel Biomarkers for Coronary Artery Disease
Source: Cardiovasc Ther. 2026 Jul 9;2026:5358909. doi: 10.1155/cdr/5358909 (PMC13347310; doi:10.1155/cdr/5358909)
Supplement: Supplementary file 1 — Supporting Information 1 Table S1: Soft threshold selection statistics for WGCNA analysis. The table presents the scale‐free topology fitting index (SFT_R_sq) and mean connectivity values across soft threshold powers ranging from 1 to 20 in the GSE113079 dataset. A soft threshold power of β = 5 was selected as optimal, as it was the lowest value at which the scale‐free topology fit index (signed R 2) first exceeded 0.85 (R 2 = 0.852), while maintaining relatively high mean connectivity (61.06). [file CDR-2026-5358909-s003.xlsx]

## Sheet: SoftThreshold_Statistics
Power	SFT_R_sq	Mean_Connectivity
1	-0.11077	1710.59683773526
2	0.330620974388213	576.70524255516
3	0.671470496960133	241.385464589094
4	0.793975484644836	115.742513702149
5	0.851870277256032	61.0603479566488
6	0.896126403784596	34.6179400552344
7	0.915917329420443	20.7781348737704
8	0.936944824474895	13.0688330645269
9	0.947172871748596	8.55072
10	0.957190953008159	5.78771821318126
11	0.968841982457062	4.03532748672271
12	0.974000605718851	2.88804788006765
13	0.977710952964581	2.11557014371032
14	0.977997396691593	1.58226610300898
15	0.9813249081885	1.20569181528299
16	0.98446096009174	0.934302887684926
17	0.987072408701438	0.735050841565435
18	0.975937702321371	0.586257555530201
19	0.979790880924452	0.473404827163657
20	0.984562222312103	0.386582589567753
